# Supplementary material for: Infrared thermography as a non-invasive method for evaluating stress in lactating dairy cows during isolation challenges
Source: Front Vet Sci. 2023 Sep 6;10:1236668. doi: 10.3389/fvets.2023.1236668 (PMC10517876; doi:10.3389/fvets.2023.1236668)
Supplement: Supplementary file 1 [file Table_1.XLSX]

## Sheet: S.1_Supplementary data
Cow ID	Experiment date	Hour interval I (0 h)	Eye temperature IRT (I)	Nasal temperature IRT (I)	Hour interval II (2 h)	Eye temperature IRT (II)	Nasal temperature IRT (II)	Hour interval III (3 h)	Eye temperature IRT (III)	Nasal temperature IRT (III)	Temp. inside barn (°C,7:30AM)	RH inside barn (%, 7:30AM)
2126	29.08.2022	07:00:00	33.6	29.8	09:00:00	30.5	30.5	11:00:00	31.8	29.8	24.6	69
0096	29.08.2022	07:00:00	34.9	31.1	09:00:00	32.8	30.3	11:00:00	33.4	31.3	24.6	69
2142	30.08.2022	07:00:00	33.6	30.7	09:00:00	33.6	30.7	11:00:00	34.3	31.4	24.4	72
5382	30.08.2022	07:00:00	32.3	28	09:00:00	34.1	31.9	11:00:00	34.1	31.9	24.4	72
2134	31.08.2022	07:00:00	33.3	30.1	09:00:00	33.4	31.5	11:00:00	29.1	28.5	23.3	64
6604	31.08.2022	07:00:00	32.4	30.2	09:00:00	34.5	32.3	11:00:00	31	27.6	23.3	64
2400	01.09.2022	07:00:00	32.5	28.4	09:00:00	32.4	30	11:00:00	32.8	30.3	19.7	73
5420	01.09.2022	07:00:00	31.6	28.5	09:00:00	32.2	29	11:00:00	32.7	31	19.7	73
2122	02.09.2022	07:00:00	31.6	28.9	09:00:00	30.3	26.7	11:00:00	31.5	27.4	21.3	66
5444	02.09.2022	07:00:00	31.1	26.4	09:00:00	32.1	28.3	11:00:00	29.5	27.2	21.3	66
0586	12.09.2022	07:00:00	30.7	27.8	09:00:00	33.4	29.6	11:00:00	27.9	26	19.3	77
2112	12.09.2022	07:00:00	31.9	30.1	09:00:00	32.2	29.3	11:00:00	33	30.6	19.3	77
9244	13.09.2022	07:00:00	32.1	28.8	09:00:00	32	28.4	11:00:00	30.2	26.9	22	64
5102	13.09.2022	07:00:00	30.4	26.1	09:00:00	29.2	27.1	11:00:00	32.2	27.8	22	64
9238	14.09.2022	07:00:00	26.9	23.7	09:00:00	33.8	30.7	11:00:00	33.2	30.9	22.8	72
1884	14.09.2022	07:00:00	26.1	21.6	09:00:00	33.2	29.7	11:00:00	27.2	22.4	22.8	72
3872	15.09.2022	07:00:00	31.7	28.4	09:00:00	33.1	31.2	11:00:00	32.4	29.4	22.4	78
9246	15.09.2022	07:00:00	31.2	25.5	09:00:00	32.1	29.5	11:00:00	33.7	30.2	22.4	78
1882	16.09.2022	07:00:00	31.8	27.6	09:00:00	32.7	29.9	11:00:00	32	30.9	16.4	76
3876	16.09.2022	07:00:00	30.6	25.6	09:00:00	33.2	30.9	11:00:00	32.8	31.2	16.4	76
